# Supplementary material for: Uncoordinated expression of DNA methylation-related enzymes in human cancer
Source: Epigenetics Chromatin. 2017 Dec 12;10:61. doi: 10.1186/s13072-017-0170-0 (PMC5727647; doi:10.1186/s13072-017-0170-0)
Supplement: Supplementary file 2 — Additional file 2: Table S1. Correlations among DNA methylation-related enzymes in 5 mouse tissues. The expression of 7 DNA methylation-related enzymes in 5 mouse tissues was quantified by real-time qRT-PCR. The correlations between these enzymes are analyzed and shown. A multiple-testing correction was done by using Benjamini–Hochberg procedure. The corrected p value is shown only when the p value was changed from < 0.05 to > 0.05 after the correction. [file 13072_2017_170_MOESM2_ESM.xlsx]

## Sheet: S1 Table
			TET1-TET2	TET1-TET3	TET1-TDG	TET1-DNMT1	TET1-DNMT3A	TET1-DNMT3B	TET2-TET3	TET2-TDG	TET2-DNMT1	TET2-DNMT3A	TET2-DNMT3B	TET3-TDG	TET3-DNMT1	TET3-DNMT3A	TET3-DNMT3B	TDG-DNMT1	TDG-DNMT3A	TDG-DNMT3B	DNMT1-DNMT3A	DNMT1-DNMT3B	DNMT3A-DNMT3B
	Cerebellum	Pearson r	0.5154	0.7303	0.8002	0.8628	0.7005	0.4523	0.7974	0.7184	0.5332	0.6634	0.5866	0.8051	0.7482	0.7143	0.4269	0.6957	0.7219	0.6369	0.6131	0.4221	0.5971
		p value	0.0141	0.0001	< 0.0001	< 0.0001	0.0003	0.0346(0.0519*)	< 0.0001	0.0002	0.0106	0.0008	0.0041	< 0.0001	< 0.0001	0.0002	0.0475 (0.0665*)	0.0005	0.0002	0.0019	0.0024	0.0504	0.0033
	Liver	Pearson r	0.6585	0.5357	0.4948	0.6575	0.5723	0.4983	0.9091	0.8044	0.7965	0.9281	0.7796	0.8265	0.7424	0.9454	0.815	0.6144	0.8718	0.6626	0.7625	0.65	0.8847
		p value	0.0012	0.0123	0.0226	0.0012	0.0067	0.0215	<0.0001	<0.0001	<0.0001	<0.0001	<0.0001	<0.0001	0.0001	<0.0001	<0.0001	0.003	<0.0001	0.0011	<0.0001	0.0014	<0.0001
	Kidney	Pearson r	0.763	0.7176	0.4936	0.8451	0.6644	0.8901	0.866	0.7731	0.8841	0.8942	0.8214	0.8731	0.8753	0.9163	0.7901	0.7421	0.8505	0.6866	0.7943	0.8133	0.7926
		p value	< 0.0001	0.0003	0.023	< 0.0001	0.001	< 0.0001	< 0.0001	< 0.0001	< 0.0001	< 0.0001	< 0.0001	< 0.0001	< 0.0001	< 0.0001	< 0.0001	0.0001	< 0.0001	0.0006	< 0.0001	< 0.0001	< 0.0001
	Lung	Pearson r	0.6537	0.6004	0.5402	0.3792	0.3457	0.614	0.8945	0.7152	0.5157	0.6893	0.6066	0.843	0.7851	0.7417	0.6082	0.6942	0.6609	0.6377	0.6159	0.6582	0.4911
		p value	0.006	0.0139	0.0308	0.1475	0.1897	0.0149	< 0.0001	0.0018	0.0409(0.0537*)	0.0031	0.0165	< 0.0001	0.0005	0.001	0.0161	0.0029	0.0053	0.0079	0.0111	0.0076	0.063
	Spleen	Pearson r	0.7165	0.5103	0.4306	0.4945	0.607	0.6063	0.801	0.4978	0.4526	0.6695	0.8093	0.473	0.4359	0.6734	0.833	0.6226	0.5892	0.4923	0.5395	0.3416	0.6742
		p value	0.0003	0.0181	0.058	0.0436(0.0654*)	0.0035(0.0569*)	0.0036	< 0.0001	0.0255	0.0681	0.0009	< 0.0001	0.0352	0.0803	0.0008	< 0.0001	0.0076	0.0063	0.0275	0.0254	0.1796	0.0008
	Note：*, corrected p value after multiple testing correction using Benjamini-Hochberg procedure. The corrected p value only shown when the p value was changed from < 0.05 to > 0.05 after the correction.
