# Supplementary material for: Uncoordinated expression of DNA methylation-related enzymes in human cancer
Source: Epigenetics Chromatin. 2017 Dec 12;10:61. doi: 10.1186/s13072-017-0170-0 (PMC5727647; doi:10.1186/s13072-017-0170-0)
Supplement: Supplementary file 4 — Additional file 4: Table S2. Correlations among DNA methylation-related enzymes in 26 human tissues. The RNA-Seq gene expression data of 7 DNA methylation-related enzymes were obtained from the GTEx dataset. The correlations among the expression levels of the 7 enzymes in 26 human tissues are analyzed and shown. A multiple-testing correction was done by using Benjamini–Hochberg procedure. The corrected p value is shown only when the p value was changed from < 0.05 to > 0.05 after the correction. [file 13072_2017_170_MOESM4_ESM.xlsx]

## Sheet: S2 Table
	Number of samples		TET1-TET2	TET1-TET3	TET1-TDG	TET1-DNMT1	TET1-DNMT3A	TET1-DNMT3B	TET2-TET3	TET2-TDG	TET2-DNMT1	TET2-DNMT3A	TET2-DNMT3B	TET3-TDG	TET3-DNMT1	TET3-DNMT3A	TET3-DNMT3B	TDG-DNMT1	TDG-DNMT3A	TDG-DNMT3B	DNMT1-DNMT3A	DNMT1-DNMT3B	DNMT3A-DNMT3B
Adipose Tissue	515	Pearson r	0.4732	0.0736	0.1356	0.217	0.5669	ND	0.515	0.5601	0.3576	0.6132	ND	0.4458	0.4645	0.2802	ND	0.3349	0.3395	ND	0.4284	ND	ND
		p value	< 0.0001	0.0952	0.002	< 0.0001	< 0.0001	ND	< 0.0001	< 0.0001	< 0.0001	< 0.0001	ND	< 0.0001	< 0.0001	< 0.0001	ND	< 0.0001	< 0.0001	ND	< 0.0001	ND	ND
Adrenal Gland	126	Pearson r	0.4845	0.06144	-0.03935	0.2529	0.5501	ND	0.4804	0.2384	0.1965	0.4677	ND	0.34	0.2254	0.1568	ND	0.3581	-0.006998	ND	0.214	ND	ND
		p value	< 0.0001	0.4944	0.6617	0.0043	< 0.0001	ND	< 0.0001	0.0072	0.0275	< 0.0001	ND	< 0.0001	0.0112	0.0795	ND	< 0.0001	0.938	ND	0.0161	ND	ND
Blood	446	Pearson r	0.5053	0.7879	0.8667	0.9026	0.8288	0.79	0.8449	0.7582	0.6089	0.7675	0.5791	0.9289	0.8306	0.9373	0.7292	0.8885	0.9232	0.7894	0.8982	0.8201	0.7602
		p value	< 0.0001	< 0.0001	< 0.0001	< 0.0001	< 0.0001	< 0.0001	< 0.0001	< 0.0001	< 0.0001	< 0.0001	< 0.0001	< 0.0001	< 0.0001	< 0.0001	< 0.0001	< 0.0001	< 0.0001	< 0.0001	< 0.0001	< 0.0001	< 0.0001
Blood Vessel	604	Pearson r	0.5359	-0.06396	0.1478	0.2168	0.4935	0.5647	0.1557	0.5545	0.2536	0.5244	0.4802	0.4573	0.6511	0.1225	0.2171	0.3961	0.1889	0.2297	0.2508	0.4078	0.4681
		p value	< 0.0001	0.1163	0.0003	< 0.0001	< 0.0001	< 0.0001	0.0001	< 0.0001	< 0.0001	< 0.0001	< 0.0001	< 0.0001	< 0.0001	0.0026	< 0.0001	< 0.0001	< 0.0001	< 0.0001	< 0.0001	< 0.0001	< 0.0001
Bone Marrow	70	Pearson r	0.9388	0.8709	0.7964	0.7349	0.5868	0.6401	0.8524	0.7789	0.6727	0.532	0.6471	0.5518	0.8144	0.7335	0.8557	0.4512	0.3723	0.4376	0.7007	0.7751	0.7158
		p value	< 0.0001	< 0.0001	< 0.0001	< 0.0001	< 0.0001	< 0.0001	< 0.0001	< 0.0001	< 0.0001	< 0.0001	< 0.0001	< 0.0001	< 0.0001	< 0.0001	< 0.0001	< 0.0001	0.0015	0.0002	< 0.0001	< 0.0001	< 0.0001
Brain	1146	Pearson r	0.65	0.7277	0.7337	0.7227	0.7235	0.731	0.5827	0.7119	0.4968	0.6139	0.4048	0.8901	0.9221	0.8802	0.8343	0.8672	0.9083	0.7706	0.8802	0.9009	0.7734
		p value	< 0.0001	< 0.0001	< 0.0001	< 0.0001	< 0.0001	< 0.0001	< 0.0001	< 0.0001	< 0.0001	< 0.0001	< 0.0001	< 0.0001	< 0.0001	< 0.0001	< 0.0001	< 0.0001	< 0.0001	< 0.0001	< 0.0001	< 0.0001	< 0.0001
Breast	179	Pearson r	0.7478	0.5871	0.6023	0.4476	0.6912	0.6643	0.7458	0.7994	0.6528	0.777	0.7165	0.7063	0.7783	0.7451	0.6443	0.6827	0.6967	0.5248	0.6966	0.6484	0.7452
		p value	< 0.0001	< 0.0001	< 0.0001	< 0.0001	< 0.0001	< 0.0001	< 0.0001	< 0.0001	< 0.0001	< 0.0001	< 0.0001	< 0.0001	< 0.0001	< 0.0001	< 0.0001	< 0.0001	< 0.0001	< 0.0001	< 0.0001	< 0.0001	< 0.0001
Colon	304	Pearson r	0.2725	-0.6582	0.06061	0.2521	0.6802	0.3948	0.2044	0.4703	0.09666	0.319	0.4369	0.2944	0.01547	-0.5944	-0.04571	0.4518	0.06236	0.1749	0.1583	0.1411	0.2939
		p value	< 0.0001	< 0.0001	0.2987	< 0.0001	< 0.0001	< 0.0001	0.0004	< 0.0001	0.0958	< 0.0001	< 0.0001	< 0.0001	0.7892	< 0.0001	0.4318	< 0.0001	0.28	0.0023	0.0058	0.0143	< 0.0001
Esophagus	645	Pearson r	-0.1878	-0.5496	-0.124	0.111	0.598	0.3847	0.7556	0.6271	0.1943	-0.2021	0.3258	0.6255	0.2368	-0.5425	0.1262	0.5809	-0.273	0.3129	-0.02937	0.3574	0.1638
		p value	< 0.0001	< 0.0001	0.002	0.0056	< 0.0001	< 0.0001	< 0.0001	< 0.0001	< 0.0001	< 0.0001	< 0.0001	< 0.0001	< 0.0001	< 0.0001	< 0.0001	< 0.0001	< 0.0001	< 0.0001	0.4586	< 0.0001	< 0.0001
Heart	376	Pearson r	0.6102	0.2265	0.311	0.4096	0.5451	0.6137	0.648	0.7634	0.7269	0.8722	0.4164	0.771	0.7247	0.6872	0.2274	0.7593	0.7358	0.2718	0.7503	0.336	0.3685
		p value	< 0.0001	< 0.0001	< 0.0001	< 0.0001	< 0.0001	< 0.0001	< 0.0001	< 0.0001	< 0.0001	< 0.0001	< 0.0001	< 0.0001	< 0.0001	< 0.0001	< 0.0001	< 0.0001	< 0.0001	< 0.0001	< 0.0001	< 0.0001	< 0.0001
Kidney	27	Pearson r	0.7102	0.5868	0.4867	0.5892	0.7405	0.5112	0.9436	0.9598	0.8749	0.9344	0.7955	0.9513	0.8917	0.92	0.8537	0.8765	0.8822	0.8053	0.884	0.8101	0.7553
		p value	< 0.0001	0.0016	0.0117	0.0015	< 0.0001	0.0076	< 0.0001	< 0.0001	< 0.0001	< 0.0001	< 0.0001	< 0.0001	< 0.0001	< 0.0001	< 0.0001	< 0.0001	< 0.0001	< 0.0001	< 0.0001	< 0.0001	< 0.0001
Liver	110	Pearson r	0.5619	0.4074	0.06884	0.06163	0.2334	0.5085	0.5053	0.265	0.1748	0.44	0.3927	0.133	0.1766	0.4874	0.4732	0.6408	0.452	-0.223	0.5725	-0.1082	0.02219
		p value	< 0.0001	< 0.0001	0.479	0.5283	0.0146	< 0.0001	< 0.0001	0.0056	0.0717	< 0.0001	< 0.0001	0.17	0.0675	< 0.0001	< 0.0001	< 0.0001	< 0.0001	0.0222	< 0.0001	0.2718	0.8214
Lung	288	Pearson r	0.3084	-0.1888	0.2125	0.057	0.5241	0.5239	0.3467	0.5169	0.2206	0.4742	0.1945	0.3207	0.3776	0.1647	0.09126	0.4528	0.4181	0.08969	0.4391	0.266	0.5427
		p value	< 0.0001	0.0013	0.0003	0.3359	< 0.0001	< 0.0001	< 0.0001	< 0.0001	0.0002	< 0.0001	0.0009	< 0.0001	< 0.0001	0.0052	0.1229	< 0.0001	< 0.0001	0.1296	< 0.0001	< 0.0001	< 0.0001
Muscle	396	Pearson r	0.3697	-0.2323	-0.172	0.004657	0.4212	0.4589	0.2187	0.3172	0.3448	0.4078	0.4096	0.6258	0.5048	-0.0374	0.03215	0.5119	0.04013	0.1078	0.1036	0.3399	0.2086
		p value	< 0.0001	< 0.0001	0.0007	0.9271	< 0.0001	< 0.0001	< 0.0001	< 0.0001	< 0.0001	< 0.0001	< 0.0001	< 0.0001	< 0.0001	0.4603	0.5251	< 0.0001	< 0.0001	0.0327	0.0406(0.0502*)	< 0.0001	< 0.0001
Nerve	279	Pearson r	0.7378	0.1259	0.3602	0.07237	0.6662	0.6748	0.3734	0.6098	0.2087	0.6617	0.6114	0.4182	0.4377	0.3296	0.3517	0.3402	0.3562	0.3661	0.2279	0.1289	0.5936
		p value	< 0.0001	0.0358	< 0.0001	0.2291	< 0.0001	< 0.0001	< 0.0001	< 0.0001	0.0005	< 0.0001	< 0.0001	< 0.0001	< 0.0001	< 0.0001	< 0.0001	< 0.0001	< 0.0001	< 0.0001	0.0001	0.0316	< 0.0001
Pancreas	166	Pearson r	0.4764	0.2039	0.3556	0.2397	0.331	0.2379	0.7037	0.8345	0.6973	0.7526	0.2282	0.6709	0.7369	0.7537	0.3106	0.6509	0.6777	0.1655	0.7473	0.2984	0.3291
		p value	< 0.0001	0.0086	< 0.0001	0.0019	< 0.0001	0.0021	< 0.0001	< 0.0001	< 0.0001	< 0.0001	0.0032	< 0.0001	< 0.0001	< 0.0001	< 0.0001	< 0.0001	< 0.0001	0.0337	< 0.0001	< 0.0001	< 0.0001
Pituitary	107	Pearson r	0.287	0.09037	-0.03742	0.1055	0.3875	0.6475	-0.232	0.3403	0.3698	0.6515	0.335	0.5113	0.1998	0.1766	0.2121	0.3717	0.5376	0.2775	0.4601	0.3299	0.6202
		p value	0.0027	0.3546	0.702	0.2794	< 0.0001	< 0.0001	0.0162	0.0003	< 0.0001	< 0.0001	0.0004	< 0.0001	0.0391	0.0688	0.0283	< 0.0001	< 0.0001	0.0038	< 0.0001	0.0005	< 0.0001
Prostate	100	Pearson r	0.5133	0.2189	-0.005649	-0.03765	0.3451	0.6602	0.5094	0.64	0.5391	0.6927	0.5287	0.3866	0.3803	0.2409	0.194	0.7422	0.5699	0.2158	0.5454	0.3108	0.5151
		p value	< 0.0001	0.0287	0.9555	0.71	0.0004	< 0.0001	< 0.0001	< 0.0001	< 0.0001	< 0.0001	< 0.0001	< 0.0001	< 0.0001	0.0158	0.0531	< 0.0001	< 0.0001	0.0311	< 0.0001	0.0016	< 0.0001
Salivary Gland	55	Pearson r	-0.1043	-0.4922	-0.251	-0.05041	0.4796	-0.001358	0.715	0.7054	0.5002	0.4431	0.6092	0.6976	0.3156	0.05555	0.2693	0.7276	0.3807	0.5293	0.5852	0.6002	0.5753
		p value	0.4488	0.0001	0.0645	0.7147	0.0002	0.9921	< 0.0001	< 0.0001	0.0001	0.0007	< 0.0001	< 0.0001	0.0189	0.6871	0.0468(0.0614*)	< 0.0001	0.0041	< 0.0001	< 0.0001	< 0.0001	< 0.0001
Skin	812	Pearson r	-0.08466	-0.4442	0.3038	0.3642	0.5708	-0.06885	0.8351	0.4622	-0.1419	0.1317	0.6374	0.1481	-0.2865	-0.1029	0.5889	0.2799	0.3065	0.1541	0.2337	0.0227	0.09659
		p value	0.0158	< 0.0001	< 0.0001	< 0.0001	< 0.0001	0.0499(0.0524*)	< 0.0001	< 0.0001	< 0.0001	0.0002	< 0.0001	< 0.0001	< 0.0001	0.0033	< 0.0001	< 0.0001	< 0.0001	< 0.0001	< 0.0001	0.5183	0.0059
Small Intestine	92	Pearson r	-0.006434	-0.5557	0.3709	0.3212	0.6492	0.534	0.6269	0.5818	0.4018	0.3044	-0.09748	0.3405	0.2618	-0.137	-0.3703	0.6714	0.5382	0.1094	0.6543	0.2203	0.4074
		p value	0.9515	< 0.0001	0.0003	0.0018	< 0.0001	< 0.0001	< 0.0001	< 0.0001	< 0.0001	0.0032	0.3553	0.0009	0.0117	0.193	0.0003	< 0.0001	< 0.0001	0.2993	< 0.0001	0.0349	< 0.0001
Spleen	99	Pearson r	-0.02712	-0.2092	0.4232	0.03658	0.4326	0.3645	0.8297	0.3662	0.3589	0.2613	-0.1051	0.3389	0.362	0.2451	-0.1938	0.3674	0.5939	-0.01469	0.2119	-0.2883	0.1519
		p value	0.7899	0.0377(0.0528*)	< 0.0001	0.7192	< 0.0001	0.0002	< 0.0001	0.0002	0.0003	0.009	0.3007	0.0006	0.0002	0.0145	0.0546	0.0002	< 0.0001	0.8852	0.0353(0.0530*)	0.0038	0.1333
Stomach	172	Pearson r	0.7828	-0.2344	0.5202	0.4714	0.7319	0.2483	0.1485	0.7646	0.715	0.8238	0.4072	0.3864	0.3716	0.02366	0.3996	0.8073	0.7116	0.3479	0.6903	0.4189	0.341
		p value	< 0.0001	0.002	< 0.0001	< 0.0001	< 0.0001	0.001	0.0519	< 0.0001	< 0.0001	< 0.0001	< 0.0001	< 0.0001	< 0.0001	0.758	< 0.0001	< 0.0001	< 0.0001	< 0.0001	< 0.0001	< 0.0001	< 0.0001
Thyroid	278	Pearson r	0.5346	0.1394	0.2098	0.163	0.4532	ND	0.6111	0.6721	0.2073	0.6076	ND	0.6504	0.308	0.5478	ND	0.2878	0.5426	ND	0.368	ND	ND
		p value	< 0.0001	0.0201	0.0004	0.0064	< 0.0001	ND	< 0.0001	< 0.0001	0.0005	< 0.0001	ND	< 0.0001	< 0.0001	< 0.0001	ND	< 0.0001	< 0.0001	ND	< 0.0001	ND	ND
Uterus	78	Pearson r	0.7141	0.1488	0.6474	0.2891	0.6349	ND	0.1741	0.7744	0.2333	0.6017	ND	0.2589	0.3357	0.4813	ND	0.2464	0.5893	ND	0.4027	ND	ND
		p value	< 0.0001	0.1935	< 0.0001	0.0102	< 0.0001	ND	0.1273	< 0.0001	0.0398	< 0.0001	ND	0.0221	0.0027	< 0.0001	ND	0.0297	< 0.0001	ND	< 0.0001	ND	ND
Vagina	84	Pearson r	0.2287	-0.4608	0.3608	0.5296	0.8414	ND	0.59	0.6938	-0.1618	0.1022	ND	0.3195	-0.3982	-0.4966	ND	0.1462	0.2895	ND	0.5962	ND	ND
		p value	0.0364	< 0.0001	0.0007	< 0.0001	< 0.0001	ND	< 0.0001	< 0.0001	0.1415	0.355	ND	0.0031	0.0002	< 0.0001	ND	0.1844	0.0076	ND	< 0.0001	ND	ND
Note：ND, not determined for no related expression data in the database. *, corrected p value after multiple testing correction using Benjamini-Hochberg procedure. The corrected p value only shown when the p value was changed from < 0.05 to > 0.05 after the correction.
