# Supplementary material for: Uncoordinated expression of DNA methylation-related enzymes in human cancer
Source: Epigenetics Chromatin. 2017 Dec 12;10:61. doi: 10.1186/s13072-017-0170-0 (PMC5727647; doi:10.1186/s13072-017-0170-0)
Supplement: Supplementary file 5 — Additional file 5: Table S3. Correlations among DNA methylation-related enzymes in testis and ovary tissues. The RNA-Seq gene expression data of 7 DNA methylation-related enzymes were obtained from the GTEx dataset. The correlations among the expression levels of the 7 enzymes are analyzed and shown. [file 13072_2017_170_MOESM5_ESM.xlsx]

## Sheet: Sheet1
	Number of samples		TET1-TET2	TET1-TET3	TET1-TDG	TET1-DNMT1	TET1-DNMT3A	TET1-DNMT3B	TET2-TET3	TET2-TDG	TET2-DNMT1	TET2-DNMT3A	TET2-DNMT3B	TET3-TDG	TET3-DNMT1	TET3-DNMT3A	TET3-DNMT3B	TDG-DNMT1	TDG-DNMT3A	TDG-DNMT3B	DNMT1-DNMT3A	DNMT1-DNMT3B	DNMT3A-DNMT3B
Testis	163	Pearson r	0.7726	-0.03298	0.6581	-0.388	0.5949	0.1967	0.01922	0.8371	-0.5003	0.7619	0.08186	0.004309	0.2667	0.1522	0.07922	-0.4724	0.8053	0.4088	-0.3374	0.02614	0.4345
		p value	< 0.0001	0.676	< 0.0001	< 0.0001	< 0.0001	0.0118	0.8064	< 0.0001	< 0.0001	< 0.0001	0.2959	0.9562	0.0005	0.051	0.3118	< 0.0001	< 0.0001	< 0.0001	< 0.0001	0.739	< 0.0001
Ovary	89	Pearson r	0.514	0.1558	0.4307	-0.2575	0.7097	0.3588	0.2695	0.5928	-0.2918	0.4228	0.2877	0.2632	0.2852	0.4229	0.4733	0.04678	0.4362	0.451	-0.2004	0.06385	0.587
		p value	< 0.0001	0.1675	< 0.0001	0.0161	< 0.0001	0.0007	0.0156	< 0.0001	0.0061	< 0.0001	0.0076	0.0183	0.0099	< 0.0001	< 0.0001	0.6689	< 0.0001	< 0.0001	0.0643	0.5592	< 0.0001
