# Supplementary material for: Uncoordinated expression of DNA methylation-related enzymes in human cancer
Source: Epigenetics Chromatin. 2017 Dec 12;10:61. doi: 10.1186/s13072-017-0170-0 (PMC5727647; doi:10.1186/s13072-017-0170-0)
Supplement: Supplementary file 6 — Additional file 6: Table S4. Correlations among DNA methylation-related enzymes, ADH1A and CYP4B1 after normalization. The RNA-Seq gene expression data were obtained from the GTEx dataset and normalized to β-actin mRNA expression. The correlations among the expression levels of the 7 DNA methylation-related enzymes as well as between ADH1A or CYP4B1 and DNA methylation-related enzymes in 26 human tissues are analyzed and shown. A multiple-testing correction was done by using Benjamini–Hochberg procedure. The corrected p value is shown only when the p value was changed from < 0.05 to > 0.05 after the correction. [file 13072_2017_170_MOESM6_ESM.xlsx]

## Sheet: S2 Table
		TET1-TET2	TET1-TET3	TET1-TDG	TET1-DNMT1	TET1-DNMT3A	TET1-DNMT3B	TET2-TET3	TET2-TDG	TET2-DNMT1	TET2-DNMT3A	TET2-DNMT3B	TET3-TDG	TET3-DNMT1	TET3-DNMT3A	TET3-DNMT3B	TDG-DNMT1	TDG-DNMT3A	TDG-DNMT3B	DNMT1-DNMT3A	DNMT1-DNMT3B	DNMT3A-DNMT3B
Blood	Pearson r	0.5053	0.7879	0.8667	0.9026	0.8288	0.79	0.8449	0.7582	0.6089	0.7675	0.5791	0.9289	0.8306	0.9373	0.7292	0.8885	0.9232	0.7894	0.8982	0.8201	0.7602
	p value	< 0.0001	< 0.0001	< 0.0001	< 0.0001	< 0.0001	< 0.0001	< 0.0001	< 0.0001	< 0.0001	< 0.0001	< 0.0001	< 0.0001	< 0.0001	< 0.0001	< 0.0001	< 0.0001	< 0.0001	< 0.0001	< 0.0001	< 0.0001	< 0.0001
Brain	Pearson r	0.65	0.7277	0.7337	0.7227	0.7235	0.731	0.5827	0.7119	0.4968	0.6139	0.4048	0.8901	0.9221	0.8802	0.8343	0.8672	0.9083	0.7706	0.8802	0.9009	0.7734
	p value	< 0.0001	< 0.0001	< 0.0001	< 0.0001	< 0.0001	< 0.0001	< 0.0001	< 0.0001	< 0.0001	< 0.0001	< 0.0001	< 0.0001	< 0.0001	< 0.0001	< 0.0001	< 0.0001	< 0.0001	< 0.0001	< 0.0001	< 0.0001	< 0.0001
Breast	Pearson r	0.7478	0.5871	0.6023	0.4476	0.6912	0.6643	0.7458	0.7994	0.6528	0.777	0.7165	0.7063	0.7783	0.7451	0.6443	0.6827	0.6967	0.5248	0.6966	0.6484	0.7452
	p value	< 0.0001	< 0.0001	< 0.0001	< 0.0001	< 0.0001	< 0.0001	< 0.0001	< 0.0001	< 0.0001	< 0.0001	< 0.0001	< 0.0001	< 0.0001	< 0.0001	< 0.0001	< 0.0001	< 0.0001	< 0.0001	< 0.0001	< 0.0001	< 0.0001
Colon	Pearson r	0.2725	-0.6582	0.06061	0.2521	0.6802	0.3948	0.2044	0.4703	0.09666	0.319	0.4369	0.2944	0.01547	-0.5944	-0.04571	0.4518	0.06236	0.1749	0.1583	0.1411	0.2939
	p value	< 0.0001	< 0.0001	0.2987	< 0.0001	< 0.0001	< 0.0001	0.0004	< 0.0001	0.0958	< 0.0001	< 0.0001	< 0.0001	0.7892	< 0.0001	0.4318	< 0.0001	0.28	0.0023	0.0058	0.0143	< 0.0001
Liver	Pearson r	0.5619	0.4074	0.06884	0.06163	0.2334	0.5085	0.5053	0.265	0.1748	0.44	0.3927	0.133	0.1766	0.4874	0.4732	0.6408	0.452	-0.223	0.5725	-0.1082	0.02219
	p value	< 0.0001	< 0.0001	0.479	0.5283	0.0146	< 0.0001	< 0.0001	0.0056	0.0717	< 0.0001	< 0.0001	0.17	0.0675	< 0.0001	< 0.0001	< 0.0001	< 0.0001	0.0222	< 0.0001	0.2718	0.8214
Lung	Pearson r	0.3084	-0.1888	0.2125	0.057	0.5241	0.5239	0.3467	0.5169	0.2206	0.4742	0.1945	0.3207	0.3776	0.1647	0.09126	0.4528	0.4181	0.08969	0.4391	0.266	0.5427
	p value	< 0.0001	0.0013	0.0003	0.3359	< 0.0001	< 0.0001	< 0.0001	< 0.0001	0.0002	< 0.0001	0.0009	< 0.0001	< 0.0001	0.0052	0.1229	< 0.0001	< 0.0001	0.1296	< 0.0001	< 0.0001	< 0.0001
		ADH1A-TET1	ADH1A-TET2	ADH1A-TET3	ADH1A-TDG	ADH1A-DNMT1	ADH1A-DNMT3A	ADH1A-DNMT3B
Adipose Tissue	Pearson r	0.1294	0.1164	0.08464	0.1826	0.07403	0.147	-0.0009635
	p value	0.0033	0.0082	0.0549	< 0.0001	0.0933	0.0008	0.9826
Adrenal Gland	Pearson r	0.06487	0.1145	0.006016	-0.1549	0.05422	0.1582	0.06663
	p value	0.4687	0.1998	0.9465	0.082	0.5449	0.0757	0.4567
Blood	Pearson r	0.02333	0.1043	0.02514	-0.05079	0.05157	0.13	0.04901
	p value	0.624	0.028	0.5972	0.2856	0.2782	0.0061	0.3028
Blood Vessel	Pearson r	0.3675	0.4289	0.2447	0.4239	0.3838	0.4793	0.3917
	p value	< 0.0001	< 0.0001	< 0.0001	< 0.0001	< 0.0001	< 0.0001	< 0.0001
Bone Marrow	Pearson r	-0.007094	0.06034	-0.06925	0.1031	-0.07203	-0.1319	0.02568
	p value	0.9535	0.6197	0.5689	0.3956	0.5535	0.2764	0.8329
Brain	Pearson r	0.02186	0.1165	0.04548	0.04202	0.05821	0.04899	0.04224
	p value	0.4598	< 0.0001	0.1239	0.1551	0.0588	0.0974	0.153
Breast	Pearson r	-0.1282	-0.06385	-0.1206	-0.05779	-0.02573	-0.04755	-0.1222
	p value	0.0873	0.3958	0.1078	0.4423	0.7325	0.5273	0.1032
Colon	Pearson r	0.1458	0.5963	0.5475	0.5187	0.4928	0.5608	0.5155
	p value	0.0109	< 0.0001	< 0.0001	< 0.0001	< 0.0001	< 0.0001	< 0.0001
Esophagus	Pearson r	0.3142	0.083	0.01229	0.07853	0.1374	0.2452	0.1891
	p value	< 0.0001	0.0345	0.7546	0.0455(0.0531*)	0.0004	< 0.0001	< 0.0001
Heart	Pearson r	0.03392	0.1197	0.04388	0.0003024	0.0474	0.1125	0.01234
	p value	0.512	0.0203	0.3962	0.9953	0.3593	0.0291	0.8115
Kidney	Pearson r	0.06192	0.3482	0.4333	0.4093	0.232	0.3262	-0.008685
	p value	0.759	0.0751	0.024	0.034	0.2443	0.0968	0.9657
Liver	Pearson r	0.6312	0.6517	0.6268	0.07622	0.1733	0.4471	0.6066
	p value	< 0.0001	< 0.0001	< 0.0001	0.4287	0.0702	< 0.0001	< 0.0001
Lung	Pearson r	0.2633	0.3227	0.2607	0.2305	0.2339	0.3066	0.3038
	p value	< 0.0001	< 0.0001	< 0.0001	< 0.0001	< 0.0001	< 0.0001	< 0.0001
Muscle	Pearson r	0.05518	0.1249	0.02107	0.02634	0.1784	0.152	-0.009724
	p value	0.2733	0.0129	0.676	0.6012	0.0004	0.0024	0.847
Nerve	Pearson r	0.1196	0.1615	0.0908	0.2504	0.2909	0.1732	0.1546
	p value	0.0464(0.0541*)	0.007	0.131	< 0.0001	< 0.0001	0.0038	0.0098
Pancreas	Pearson r	0.1411	0.1271	0.03083	0.1021	0.2269	0.1186	0.09206
	p value	0.0707	0.1038	0.6942	0.1918	0.0034	0.1291	0.2396
Pituitary	Pearson r	0.2959	0.2395	0.06009	0.08755	0.147	0.2397	0.1073
	p value	0.002	0.013	0.5387	0.3699	0.1307	0.0129	0.2715
Prostate	Pearson r	0.397	0.4879	0.5377	0.4842	0.4974	0.471	0.4676
	p value	< 0.0001	< 0.0001	< 0.0001	< 0.0001	< 0.0001	< 0.0001	< 0.0001
Salivary Gland	Pearson r	0.3878	0.4552	0.2738	0.3717	0.2691	0.5431	0.3651
	p value	0.0034	0.0005	0.0431	0.0052	0.047	< 0.0001	0.0061
Skin	Pearson r	-0.001647	0.06117	0.08424	0.1155	0.07925	0.2194	0.07049
	p value	0.9626	0.0815	0.0164	0.001	0.0239	< 0.0001	0.0446(0.0520*)
Small Intestine	Pearson r	0.2069	0.2098	0.1804	0.1903	0.2507	0.3674	0.3363
	p value	0.0479(0.0671*)	0.0447(0.0782*)	0.0853	0.0693	0.016	0.0003	0.001
Spleen	Pearson r	0.1356	0.1332	0.07367	0.1213	0.1007	0.08384	0.1453
	p value	0.1809	0.1887	0.4686	0.2316	0.3212	0.4094	0.1512
Stomach	Pearson r	0.4925	0.3888	0.2932	0.2937	0.2755	0.3909	0.4295
	p value	< 0.0001	< 0.0001	< 0.0001	< 0.0001	0.0003	< 0.0001	< 0.0001
Thyroid	Pearson r	0.09102	0.2239	0.2798	0.2303	0.3132	0.3268	0.2206
	p value	0.13	0.0002	< 0.0001	0.0001	< 0.0001	< 0.0001	0.0002
Uterus	Pearson r	0.2246	0.3401	0.03542	0.27	0.3182	0.2341	0.2309
	p value	0.048(0.056*)	0.0023	0.7582	0.0168	0.0045	0.0391	0.042(0.0588*)
Vagina	Pearson r	0.2059	0.005756	-0.1421	0.009905	0.2743	0.2125	-0.04869
	p value	0.0602	0.9586	0.1973	0.9287	0.0116	0.0523	0.6601
Note：*, corrected p value after multiple testing correction using Benjamini-Hochberg procedure. The corrected p value only shown when the p value was changed from < 0.05 to > 0.05 after the correction.
		CYP4B1-TET1	CYP4B1-TET2	CYP4B1-TET3	CYP4B1-TDG	CYP4B1-DNMT1	CYP4B1-DNMT3A	CYP4B1-DNMT3B
Adipose Tissue	Pearson r	0.05355	0.07092	0.2043	0.1478	0.1049	0.0195	-0.07155
	p value	0.225	0.1079	< 0.0001	0.0008	0.0173	0.6589	0.1048
Adrenal Gland	Pearson r	0.01962	0.08556	-0.06708	-0.09882	-0.1895	0.101	-0.03163
	p value	0.8267	0.3389	0.4537	0.269	0.0329	0.2585	0.7241
Blood	Pearson r	-0.03876	0.07759	-0.01737	-0.09886	-0.04433	-0.02016	0.01331
	p value	0.4692	0.1469	0.7457	0.0643	0.4076	0.7067	0.8037
Blood Vessel	Pearson r	0.007042	0.08383	0.1975	0.168	0.2223	0.05196	0.1244
	p value	0.8629	0.0394()0.0552*	< 0.0001	< 0.0001	< 0.0001	0.2023	0.0022
Bone Marrow	Pearson r	0.2742	0.1879	0.2658	0.1774	0.2201	0.3941	0.1333
	p value	0.0216	0.1193	0.0261	0.1417	0.0671	0.0007	0.2713
Brain	Pearson r	0.08192	0.09509	0.06208	0.02386	0.02648	0.03217	0.07625
	p value	0.0055	0.0013	0.0356(0.0623*)	0.4197	0.3705	0.2765	0.0098
Breast	Pearson r	-0.3468	-0.1643	-0.1225	-0.08958	-0.1069	-0.2089	-0.2253
	p value	< 0.0001	0.0279	0.1024	0.2331	0.1545	0.005	0.0024
Colon	Pearson r	0.0844	0.2694	0.2381	0.2227	0.2603	0.2626	0.2323
	p value	0.1421	< 0.0001	< 0.0001	< 0.0001	< 0.0001	< 0.0001	< 0.0001
Esophagus	Pearson r	0.1005	0.4665	0.4456	0.4334	0.3694	0.4616	0.3008
	p value	0.0104	< 0.0001	< 0.0001	< 0.0001	< 0.0001	< 0.0001	< 0.0001
Heart	Pearson r	0.2285	0.3698	0.3392	0.4259	0.4862	0.4516	0.4719
	p value	< 0.0001	< 0.0001	< 0.0001	< 0.0001	< 0.0001	< 0.0001	< 0.0001
Kidney	Pearson r	-0.1926	-0.08598	-0.03189	-0.1317	-0.2098	-0.09202	-0.1689
	p value	0.3458	0.6762	0.8771	0.5215	0.3036	0.6548	0.4094
Liver	Pearson r	0.07671	0.1388	0.164	0.2314	0.1053	0.1556	0.1149
	p value	0.4279	0.15	0.0883	0.0155	0.2757	0.1061	0.2343
Lung	Pearson r	0.06347	0.1362	0.4299	0.02855	0.1854	0.1817	0.2649
	p value	0.2839	0.021	< 0.0001	0.6301	0.0016	0.002	< 0.0001
Muscle	Pearson r	-0.1709	0.1572	0.4249	0.4799	0.3906	0.2155	-0.08758
	p value	0.0006	0.0017	< 0.0001	< 0.0001	< 0.0001	< 0.0001	0.0817
Nerve	Pearson r	-0.1193	-0.1304	0.0486	0.1217	0.06691	-0.0305	-0.04148
	p value	0.0469(0.1094*)	0.0298	0.4196	0.0426(0.0994*)	0.2662	0.6126	0.4909
Pancreas	Pearson r	0.009549	0.02883	0.1605	-0.03404	0.07602	0.1207	0.06769
	p value	0.9031	0.7131	0.0395(0.2765*)	0.6642	0.3318	0.1225	0.3876
Pituitary	Pearson r	0.2615	0.1615	0.01339	0.1072	0.1257	0.112	0.1349
	p value	0.0065	0.0965	0.8911	0.2716	0.197	0.2508	0.1659
Prostate	Pearson r	0.2806	0.693	0.5626	0.6645	0.589	0.4834	0.4081
	p value	0.0047	< 0.0001	< 0.0001	< 0.0001	< 0.0001	< 0.0001	< 0.0001
Salivary Gland	Pearson r	0.04323	0.2428	0.2947	0.3247	0.2798	0.2059	0.2026
	p value	0.754	0.0741	0.029	0.0156	0.0386(0.0901*)	0.1315	0.138
Skin	Pearson r	0.01338	0.3321	0.4202	0.3332	0.3265	0.3853	0.3227
	p value	0.7034	< 0.0001	< 0.0001	< 0.0001	< 0.0001	< 0.0001	< 0.0001
Small Intestine	Pearson r	-0.0959	0.1668	0.1185	-0.04836	-0.01983	0.0286	0.1106
	p value	0.3632	0.112	0.2604	0.6471	0.8511	0.7867	0.2941
Spleen	Pearson r	-0.0326	0.1795	0.2369	0.1027	0.09294	0.0571	0.0862
	p value	0.7487	0.0755	0.0183	0.3117	0.3602	0.5745	0.3963
Stomach	Pearson r	0.1301	0.1658	0.1319	0.154	0.0983	0.1861	0.1486
	p value	0.0888	0.0297	0.0846	0.0437(0.1020*)	0.1995	0.0145	0.0518
Thyroid	Pearson r	-0.06071	0.1757	0.2578	0.1835	0.1049	0.2072	0.1905
	p value	0.3131	0.0033	< 0.0001	0.0021	0.0809	0.0005	0.0014
Uterus	Pearson r	-0.2803	-0.2445	-0.2474	-0.276	-0.1949	-0.3401	-0.2588
	p value	0.0129	0.031	0.029	0.0144	0.0873	0.0023	0.0222
Vagina	Pearson r	-0.08449	0.1715	0.2503	0.1747	0.2471	0.1016	0.1342
	p value	0.4448	0.1187	0.0217	0.112	0.0234	0.3578	0.2235
Note：*, corrected p value after multiple testing correction using Benjamini-Hochberg procedure. The corrected p value only shown when the p value was changed from < 0.05 to > 0.05 after the correction.
