# Supplementary material for: Uncoordinated expression of DNA methylation-related enzymes in human cancer
Source: Epigenetics Chromatin. 2017 Dec 12;10:61. doi: 10.1186/s13072-017-0170-0 (PMC5727647; doi:10.1186/s13072-017-0170-0)
Supplement: Supplementary file 7 — Additional file 7: Table S5. Correlations among DNA methylation-related enzymes in blood and leukemia. The RNA-Seq gene expression data of 7 DNA methylation-related enzymes were obtained from the GTEx and TCGA dataset. The correlations among the expression levels of the 7 enzymes are analyzed and shown. [file 13072_2017_170_MOESM7_ESM.xlsx]

## Sheet: Supplementary Table 
			TET1-TET2	TET1-TET3	TET1-TDG	TET1-DNMT1	TET1-DNMT3A	TET1-DNMT3B	TET2-TET3	TET2-TDG	TET2-DNMT1	TET2-DNMT3A	TET2-DNMT3B	TET3-TDG	TET3-DNMT1	TET3-DNMT3A	TET3-DNMT3B	TDG-DNMT1	TDG-DNMT3A	TDG-DNMT3B	DNMT1-DNMT3A	DNMT1-DNMT3B	DNMT3A-DNMT3B
	Cerebellum	Pearson r	0.5154	0.7303	0.8002	0.8628	0.7005	0.4523	0.7974	0.6228	0.5332	0.6634	0.5866	0.8051	0.7482	0.7143	0.4269	0.6957	0.7219	0.6369	0.6131	0.4221	0.5971
		p value	0.0141	0.0001	< 0.0001	< 0.0001	0.0003	0.0346	< 0.0001	0.002	0.0106	0.0008	0.0041	< 0.0001	< 0.0001	0.0002	0.0475	0.0005	0.0002	0.0019	0.0024	0.0504	0.0033
	Liver	Pearson r	0.6585	0.5357	0.4948	0.6575	0.5723	0.4983	0.9091	0.8044	0.7965	0.9281	0.7796	0.8265	0.7424	0.9454	0.815	0.6144	0.8718	0.6626	0.7625	0.65	0.8847
		p value	0.0012	0.0123	0.0226	0.0012	0.0067	0.0215	<0.0001	<0.0001	<0.0001	<0.0001	<0.0001	<0.0001	0.0001	<0.0001	<0.0001	0.003	<0.0001	0.0011	<0.0001	0.0014	<0.0001
	Kidney	Pearson r	0.763	0.7176	0.4936	0.8451	0.6644	0.8901	0.866	0.7731	0.8841	0.8942	0.8214	0.8731	0.8753	0.9163	0.7901	0.7421	0.8505	0.6866	0.7943	0.8133	0.7926
		p value	< 0.0001	0.0003	0.023	< 0.0001	0.001	< 0.0001	< 0.0001	< 0.0001	< 0.0001	< 0.0001	< 0.0001	< 0.0001	< 0.0001	< 0.0001	< 0.0001	0.0001	< 0.0001	0.0006	< 0.0001	< 0.0001	< 0.0001
	Lung	Pearson r	0.6537	0.6004	0.5402	0.3792	0.3457	0.614	0.8945	0.7152	0.5157	0.6893	0.6066	0.843	0.7851	0.7417	0.6082	0.6942	0.6609	0.6377	0.6159	0.6582	0.4911
		p value	0.006	0.0139	0.0308	0.1475	0.1897	0.0149	< 0.0001	0.0018	0.0409	0.0031	0.0165	< 0.0001	0.0005	0.001	0.0161	0.0029	0.0053	0.0079	0.0111	0.0076	0.063
	Spleen	Pearson r	0.7165	0.5103	0.4306	0.3047	0.607	0.6063	0.801	0.4978	0.3761	0.6695	0.8093	0.5917	0.257	0.6734	0.833	0.7727	0.5892	0.4923	0.3846	0.3416	0.6742
		p value	0.0003	0.0181	0.058	0.2189	0.0035	0.0036	< 0.0001	0.0255	0.1021	0.0009	< 0.0001	0.0047	0.2608	0.0008	< 0.0001	< 0.0001	0.0063	0.0275	0.1151	0.1796	0.0008

## Sheet: Supplementary Table Ovary
			TET1-TET2	TET1-TET3	TET1-TDG	TET1-DNMT1	TET1-DNMT3A	TET1-DNMT3B	TET2-TET3	TET2-TDG	TET2-DNMT1	TET2-DNMT3A	TET2-DNMT3B	TET3-TDG	TET3-DNMT1	TET3-DNMT3A	TET3-DNMT3B	TDG-DNMT1	TDG-DNMT3A	TDG-DNMT3B	DNMT1-DNMT3A	DNMT1-DNMT3B	DNMT3A-DNMT3B
	Ovary	Pearson r	0.514	0.1558	0.4307	-0.2575	0.7097	0.3588	0.2695	0.5928	-0.2918	0.4228	0.2877	0.2632	0.2852	0.4229	0.4733	0.04678	0.4362	0.451	-0.2004	0.06385	0.587
		p value	< 0.0001	0.1675	< 0.0001	0.0161	< 0.0001	0.0007	0.0156	< 0.0001	0.0061	< 0.0001	0.0076	0.0183	0.0099	< 0.0001	< 0.0001	0.6689	< 0.0001	< 0.0001	0.0643	0.5592	< 0.0001
	Testis	Pearson r	0.7726	-0.03298	0.6581	-0.388	0.5949	0.1967	0.01922	0.8371	-0.5003	0.7619	0.08186	0.004309	0.2667	0.1522	0.07922	-0.4724	0.8053	0.4088	-0.3374	0.02614	0.4345
		p value	< 0.0001	0.676	< 0.0001	< 0.0001	< 0.0001	0.0118	0.8064	< 0.0001	< 0.0001	< 0.0001	0.2959	0.9562	0.0005	0.051	0.3118	< 0.0001	< 0.0001	< 0.0001	< 0.0001	0.739	< 0.0001

## Sheet: blood-leukemia
			TET1-TET2	TET1-TET3	TET1-TDG	TET1-DNMT1	TET1-DNMT3A	TET1-DNMT3B	TET2-TET3	TET2-TDG	TET2-DNMT1	TET2-DNMT3A	TET2-DNMT3B	TET3-TDG	TET3-DNMT1	TET3-DNMT3A	TET3-DNMT3B	TDG-DNMT1	TDG-DNMT3A	TDG-DNMT3B	DNMT1-DNMT3A	DNMT1-DNMT3B	DNMT3A-DNMT3B
Blood	446	Pearson r	0.5053	0.7879	0.8667	0.9026	0.8288	0.79	0.8449	0.7582	0.6089	0.7675	0.5791	0.9289	0.8306	0.9373	0.7292	0.8885	0.9232	0.7894	0.8982	0.8201	0.7602
		p value	< 0.0001	< 0.0001	< 0.0001	< 0.0001	< 0.0001	< 0.0001	< 0.0001	< 0.0001	< 0.0001	< 0.0001	< 0.0001	< 0.0001	< 0.0001	< 0.0001	< 0.0001	< 0.0001	< 0.0001	< 0.0001	< 0.0001	< 0.0001	< 0.0001
Leukemia	173	Pearson r	0.02019	0.006094	0.2986	0.1275	0.3064	0.2127	0.337	0.1388	-0.1107	-0.2961	-0.2838	-0.02197	0.09973	-0.1185	-0.2849	0.01133	0.1104	-0.03972	0.08345	0.05865	0.3738
		p value	0.7921	0.9366	< 0.0001	0.0946	< 0.0001	0.005	< 0.0001	0.0686	0.147	< 0.0001	0.0002	0.7742	0.1917	0.1204	0.0001	0.8824	0.1483	0.6039	0.275	0.4434	< 0.0001
